# Supplementary material for: Preventability of early vs. late readmissions in an academic medical center
Source: PLoS One. 2017 Jun 16;12(6):e0178718. doi: 10.1371/journal.pone.0178718 (PMC5473551; doi:10.1371/journal.pone.0178718)
Supplement: S1 File — (XLSX) [file pone.0178718.s003.xlsx]

## Sheet: Master
Case	MRN	Discharge_date	Readmit	Extractor	Case Set	Prev_M	Prev_A	Prev_L	Prev_bin	Prev_median	Prev_Sum_A	Prev_Sum_M	Prev_Sum_L	Prev_Sum_Avg	Med_C_M	Prev_avg	Med_P_M	Proc_C_M	Proc_P_M	Infxn_C_M	Infxn_P_M	Dx_C_M	Dx_P_M	Rx_C_M	Rx_P_M	Sys_C_M	Sys_P_M	Surg_C_M	Surg_P_M	Other_C_M	Other_P_M	Med_C_A	Med_P_A	Proc_C_A	Proc_P_A	Infxn_C_A	Infxn_P_A	Dx_P_A	Dx_P_A	Rx_C_A	Rx_P_A	Sys_C_A	Sys_P_A	Surg_C_A	Surg_P_A	Other_C_A	Other_P_A	Med_C_L	Med_P_L
1	89091	2009-12-15	2	c	1	0	0		0	#REF!	7	10		8.5	2	#REF!	1	1	1	2	1	1	1	2	2	3	3	1	1			1	1	1	1	1	1	1	1	1	1	1	1	1	1
3	309248	2010-07-27	2	c	1	0	0		0	#REF!	7	7		7	1	#REF!	1	1	1	1	1	1	1	1	1	1	1	1	1			1	1	1	1	1	1	1	1	1	1	1	1	1	1
5	321275	2009-09-10	2	c	1	0	0		0	#REF!	7	10		8.5	4	#REF!	2	1	1	1	1	1	1	3	3	1	1	1	1			4	1	1	1	1	1	1	1	1	1	1	1	1	1
7	381039	2009-09-27	2	c	1	0	0		0	#REF!	7	7		7	1	#REF!	1	1	1	1	1	1	1	1	1	1	1	1	1			1	1	1	1	1	1	1	1	1	1	1	1	1	1
9	496802	2009-03-23	2	c	1	0	0		0	#REF!	11	9		10	2	#REF!	1	1	1	1	1	1	1	2	2	2	2	1	1			3	5	1	1	1	1	1	1	1	1	1	1	1	1
41	3080	2009-07-03	1	c	1	0	0		0	#REF!	7	7		7	1	#REF!	1	1	1	2	1	2	1	1	1	1	1	1	1			1	1	1	1	1	1	1	1	1	1	1	1	1	1
43	10226	2010-11-20	1	c	1	0	1	0	0	#REF!	17	11	7	11.6667	5	#REF!	1	3	2	1	1	2	2	3	3	2	1	1	1			6	3	5	5	1	1	1	1	5	5	4	1	1	1			6	1
45	52023	2009-12-17	1	c	1	1	1		1	#REF!	15	16		15.5	4	#REF!	4	1	1	1	1	3	4	3	4	1	1	1	1			5	5	1	1	1	1	1	1	5	5	1	1	1	1
47	158567	2009-05-01	1	c	1	0	0		0	#REF!	7	8		7.5	1	#REF!	1	1	1	1	1	1	1	2	2	1	1	1	1			1	1	1	1	1	1	1	1	1	1	1	1	1	1
49	336778	2009-07-14	1	c	1	0	0		0	#REF!	8	8		8	5	#REF!	2	1	1	1	1	1	1	2	1	1	1	1	1			5	2	1	1	1	1	1	1	1	1	1	1	1	1
11	521451	2010-09-09	2	c	2	0	0		0	#REF!	7	9		8	1	#REF!	1	1	1	4	2	1	1	2	2	1	1	1	1			1	1	1	1	1	1	1	1	1	1	1	1	1	1
13	526564	2009-12-16	2	c	2	0	1	1	1	#REF!	8	13	15	12	1	#REF!	1	1	1	1	1	2	3	4	5	1	1	1	1			1	1	1	1	1	1	1	1	1	1	2	2	1	1			4	5
15	567918	2010-01-29	2	c	2	0	1	1	1	#REF!	9	15	14	12.6667	1	#REF!	1	1	1	1	1	4	5	4	5	2	1	1	1			1	1	1	1	1	1	2	2	2	2	1	1	1	1			2	1
17	622579	2009-01-15	2	c	2	0	0		0	#REF!	7	11		9	1	#REF!	1	1	1	1	1	2	3	2	3	1	1	1	1			1	1	1	1	1	1	1	1	1	1	1	1	1	1
19	665757	2009-07-01	2	c	2	0	0		0	#REF!	7	7		7	1	#REF!	1	1	1	1	1	1	1	1	1	1	1	1	1			1	1	1	1	1	1	1	1	1	1	1	1	1	1
51	372642	2010-10-01	1	c	2	1	0	1	1	#REF!	9	13	17	13	3	#REF!	4	1	1	1	1	1	1	4	4	1	1	1	1			3	2	1	1	1	1	1	1	3	2	1	1	1	1			4	5
53	393124	2009-06-02	1	c	2	1	0	0	0	#REF!	7	11	7	8.33333	1	#REF!	1	1	1	1	1	1	1	1	1	4	5	1	1			5	1	1	1	1	1	1	1	1	1	4	1	1	1			5	1
55	454484	2010-11-04	1	c	2	0	0		0	#REF!	9	10		9.5	1	#REF!	1	1	1	3	1	1	1	1	1	3	4	1	1			4	2	1	1	1	1	1	1	3	2	1	1	1	1
57	715323	2010-06-25	1	c	2	0	0		0	#REF!	7	8		7.5	5	#REF!	2	1	1	1	1	1	1	1	1	1	1	1	1			5	1	1	1	1	1	1	1	1	1	1	1	1	1
59	745389	2009-03-06	1	c	2	1	0		0	#REF!	7	10		8.5	1	#REF!	1	1	1	1	1	1	1	1	1	4	4	1	1			1	1	1	1	1	1	1	1	1	1	1	1	1	1
21	671968	2010-03-09	2	c	3	0	0		0	#REF!	7	10		8.5	1	#REF!	1	1	1	1	1	2	2	3	2	2	2	1	1			1	1	1	1	1	1	1	1	1	1	1	1	1	1
23	695464	2009-04-01	2	c	3	0	0		0	#REF!	7	7		7	1	#REF!	1	1	1	1	1	1	1	1	1	1	1	1	1			1	1	1	1	1	1	1	1	1	1	1	1	1	1
25	731355	2010-12-17	2	c	3	0	0		0	#REF!	7	12		9.5	1	#REF!	1	2	2	1	1	1	1	3	3	3	3	1	1			1	1	1	1	1	1	1	1	1	1	1	1	1	1
27	769958	2009-02-11	2	c	3	0	0		0	#REF!	8	9		8.5	1	#REF!	1	1	1	1	1	1	1	1	1	3	3	1	1			2	2	1	1	1	1	1	1	1	1	1	1	1	1
29	778668	2009-12-01	2	c	3	0	0		0	#REF!	7	8		7.5	6	#REF!	2	1	1	1	1	1	1	2	1	1	1	1	1			5	1	1	1	1	1	1	1	1	1	1	1	1	1
61	765462	2010-05-01	1	c	3	0	0		0	#REF!	8	9		8.5	5	#REF!	3	3	1	1	1	1	1	1	1	1	1	1	1			2	2	1	1	1	1	1	1	1	1	1	1	1	1
63	845323	2010-02-17	1	c	3	1	0	1	1	#REF!	8	16	10	11.3333	1	#REF!	1	1	1	1	1	1	1	5	5	5	6	1	1			1	1	1	1	1	1	1	1	6	2	1	1	1	1			1	1
65	883071	2010-10-17	1	c	3	0	0		0	#REF!	7	9		8	1	#REF!	1	1	1	1	1	1	1	1	1	3	3	1	1			1	1	1	1	1	1	1	1	1	1	1	1	1	1
67	887273	2009-07-28	1	c	3	0	0		0	#REF!	9	7		8	1	#REF!	1	1	1	1	1	1	1	1	1	3	1	1	1			2	2	1	1	1	1	1	1	2	2	1	1	1	1
31	783436	2010-01-07	2	c	4	1	0	1	1	#REF!	11	12	12	11.6667	6	#REF!	4	1	1	1	1	1	1	2	3	1	1	1	1			5	3	1	1	1	1	1	1	1	1	4	3	1	1			5	4
33	840206	2010-08-26	2	c	4	0	0		0	#REF!	7	10		8.5	1	#REF!	1	1	1	1	1	3	3	2	2	1	1	1	1			1	1	1	1	1	1	1	1	1	1	1	1	1	1
35	856054	2009-01-02	2	c	4	0	0		0	#REF!	7	12		9.5	4	#REF!	2	1	1	1	1	2	3	2	3	1	1	1	1			1	1	1	1	1	1	1	1	1	1	1	1	1	1
37	894827	2010-07-12	2	c	4	1	0	1	1	#REF!	7	10	13	10	1	#REF!	1	1	1	1	1	1	1	1	1	4	4	1	1			1	1	1	1	1	1	1	1	1	1	5	1	1	1			1	1
39	916975	2010-07-23	2	c	4	1	0	0	0	#REF!	8	13		10.5	1	#REF!	1	1	1	1	1	1	1	3	4	4	4	1	1			1	1	1	1	1	1	1	1	3	2	1	1	1	1			1	1
71	995186	2010-04-22	1	c	4	0	0		0	#REF!	7	8		7.5	1	#REF!	1	1	1	2	1	1	1	2	2	1	1	1	1			1	1	1	1	1	1	1	1	1	1	1	1	1	1
73	1017200	2009-07-20	1	c	4	1	1		1	#REF!	17	20		18.5	5	#REF!	5	1	1	1	1	4	4	6	6	2	2	1	1			6	6	1	1	1	1	1	1	6	6	1	1	1	1
75	1030511	2009-10-04	1	c	4	1	0	1	1	#REF!	9	15	13	12.3333	5	#REF!	5	1	1	1	1	1	1	5	5	1	1	1	1			3	2	1	1	1	1	1	1	2	2	1	1	1	1			6	4
77	1076295	2009-01-19	1	c	4	0	0		0	#REF!	7	7		7	1	#REF!	1	1	1	1	1	1	1	1	1	1	1	1	1			1	1	1	1	1	1	1	1	1	1	1	1	1	1
79	1124339	2009-01-27	1	c	4	0	0		0	#REF!	7	11		9	2	#REF!	1	1	1	1	1	1	1	2	3	3	3	1	1			1	1	1	1	1	1	1	1	1	1	1	1	1	1
81	1270564	2010-11-25	1	c	5	0	0		0	#REF!	8	8		8	1	#REF!	1	1	1	1	1	1	1	1	1	2	2	1	1			1	1	1	1	1	1	1	1	1	1	1	1	1	1	2	1
83	1291074	2009-07-14	1	c	5	0	0		0	#REF!	9	12		10.5	3	#REF!	3	1	1	1	1	1	1	3	3	2	2	1	1			1	1	1	1	1	1	1	1	2	2	1	1	1	1	1	1
85	1330528	2009-08-21	1	c	5	1	0	0	0	#REF!	7	13	12	10.6667	3	#REF!	3	1	1	1	1	1	1	5	5	1	1	1	1			1	1	1	1	1	1	1	1	1	1	1	1	1	1			3	3
87	1347618	2009-12-25	1	c	5	0	0		0	#REF!	11	9		10	1	#REF!	1	1	1	1	1	5	3	1	1	1	1	1	1			1	1	1	1	1	1	2	3	2	3	1	1	1	1
89	1385283	2009-12-08	1	c	5	0	0		0	#REF!	10	8		9	1	#REF!	1	1	1	2	2	1	1	1	1	1	1	5	1			1	1	1	1	2	2	1	1	1	1	2	2	2	2
91	1480432	2009-07-29	1	c	5	0	0		0	#REF!	7	7		7	1	#REF!	1	1	1	1	1	1	1	1	1	1	1	1	1			1	1	1	1	1	1	1	1	1	1	1	1	1	1
93	1486597	2009-09-30	1	c	5	0	0		0	#REF!	9	7		8	1	#REF!	1	5	1	1	1	1	1	1	1	1	1	1	1			1	1	3	3	1	1	1	1	1	1	1	1	1	1
95	1583511	2010-01-06	1	c	5	0	0		0	#REF!	7	8		7.5	1	#REF!	1	1	1	1	1	1	1	1	1	2	2	1	1			1	1	1	1	1	1	1	1	1	1	1	1	1	1
97	1723276	2010-03-01	1	c	5	0	0		0	#REF!	7	9		8	1	#REF!	1	1	1	1	1	1	1	4	3	1	1	1	1			1	1	1	1	1	1	1	1	1	1	1	1	1	1
99	1906514	2009-09-12	1	c	5	0	0		0	#REF!	7	8		7.5	1	#REF!	1	1	1	1	1	1	1	3	2	1	1	1	1			1	1	1	1	1	1	1	1	1	1	1	1	1	1
101	968304	2009-08-15	2	c	6	0	0		0	#REF!	7	8		7.5	1	#REF!	1	1	1	1	1	1	1	1	1	1	1	1	1	5	1	1	1	1	1	1	1	1	1	1	1	1	1	1	1
103	970394	2010-07-26	2	c	6	1	0	0	0	#REF!	7	11	7	8.33333	5	#REF!	2	1	1	5	4	1	1	1	1	1	1	1	1			1	1	1	1	6	1	1	1	1	1	1	1	1	1			5	1
105	1032811	2009-04-15	2	c	6	0	0		0	#REF!	7	8		7.5	1	#REF!	1	1	1	3	2	1	1	1	1	1	1	1	1			1	1	1	1	1	1	1	1	1	1	1	1	1	1
107	1059045	2009-04-03	2	c	6	0	0		0	#REF!	7	12		9.5	2	#REF!	2	1	1	1	1	2	2	3	4	1	1	1	1			1	1	1	1	1	1	1	1	1	1	1	1	1	1
109	1088911	2009-12-01	2	c	6	0	0		0	#REF!	7	10		8.5	1	#REF!	1	1	1	1	1	1	1	3	4	1	1	1	1			1	1	1	1	1	1	1	1	1	1	1	1	1	1
111	1140518	2009-01-02	2	c	6	0	0		0	#REF!	7	8		7.5	1	#REF!	1	5	2	1	1	1	1	1	1	1	1	1	1			1	1	4	1	1	1	1	1	1	1	1	1	4	1
113	1155533	2010-03-27	2	c	6	0	0		0	#REF!	7	8		7.5	2	#REF!	2	1	1	1	1	4	1	1	1	1	1	1	1			1	1	1	1	1	1	1	1	1	1	1	1	1	1
115	1187433	2010-01-31	2	c	6	0	0		0	#REF!	7	8		7.5	1	#REF!	1	1	1	1	1	1	1	2	1	2	2	1	1			1	1	1	1	1	1	1	1	1	1	1	1	1	1
117	1210614	2010-02-09	2	c	6	0	0		0	#REF!	7	9		8	5	#REF!	2	1	1	1	1	1	1	2	2	1	1	1	1			6	1	1	1	1	1	1	1	1	1	1	1	1	1
119	1234500	2010-01-22	2	c	6	0	0		0	#REF!	7	7		7	1	#REF!	1	1	1	1	1	1	1	1	1	1	1	1	1			1	1	1	1	1	1	1	1	1	1	1	1	1	1
2	2081	2009-04-23	1	k	7	0	0		0	#REF!	7	10		8.5	1	#REF!	1	1	1	1	1	1	1	2	2	3	3	1	1			1	1	1	1	1	1	1	1	1	1	1	1	1	1
4	3357	2010-02-03	1	k	7	1	0	1	1	#REF!	8	13	13	11.3333	1	#REF!	1	1	1	1	1	5	4	4	4	1	1	1	1			1	1	1	1	1	1	5	2	1	1	1	1	1	1			1	1
6	32778	2009-08-28	1	k	7	0	0		0	#REF!	9	11		10	1	#REF!	1	1	1	1	1	1	1	3	3	5	3	1	1			1	1	1	1	1	1	1	1	3	3	1	1	1	1
8	71763	2009-10-22	1	k	7	0	0		0	#REF!	7	8		7.5	1	#REF!	1	1	1	4	1	1	1	1	1	1	1	4	2			1	1	1	1	1	1	1	1	1	1	1	1	1	1
10	91137	2009-04-24	1	k	7	0	0		0	#REF!	7	9		8	1	#REF!	1	1	1	1	1	1	1	3	3	1	1	1	1			1	1	1	1	1	1	1	1	1	1	1	1	1	1
12	314909	2009-08-25	1	k	7	0	0		0	#REF!	7	7		7	1	#REF!	1	1	1	1	1	1	1	1	1	3	1	1	1			1	1	1	1	1	1	1	1	1	1	1	1	1	1
14	344170	2009-09-23	1	k	7	0	0		0	#REF!	10	9		9.5	1	#REF!	1	1	1	4	1	1	1	1	1	3	3	1	1			1	1	1	1	5	1	1	1	3	4	1	1	1	1
16	381855	2009-12-28	1	k	7	1	0	0	0	#REF!	7	11	9	9	1	#REF!	1	1	1	1	1	1	1	1	1	5	5	1	1			1	1	1	1	1	1	1	1	1	1	2	1	1	1			1	1
18	415692	2010-08-14	1	k	7	0	0		0	#REF!	9	10		9.5	1	#REF!	1	1	1	1	1	1	1	2	2	4	3	1	1			1	1	1	1	1	1	1	1	4	3	1	1	1	1
20	510269	2009-03-16	1	k	7	1	0	0	0	#REF!	7	10	10	9	1	#REF!	1	1	1	1	1	1	1	2	4	1	1	1	1			1	1	1	1	1	1	1	1	1	1	1	1	1	1			1	1
40	558902	2010-11-18	2	k	9	0	0		0	#REF!	7	10		8.5	1	#REF!	1	1	1	1	1	1	1	1	1	2	2	1	1	4	2	1	1	1	1	1	1	1	1	1	1	1	1	1	1
42	572941	2009-07-18	1	k	8	0	0		0	#REF!	7	9		8	1	#REF!	1	1	1	1	1	1	1	1	1	3	3	1	1			1	1	1	1	1	1	1	1	1	1	1	1	1	1
44	732260	2010-06-26	1	k	8	0	0		0	#REF!	9	12		10.5	1	#REF!	1	1	1	1	1	2	3	4	3	2	2	1	1			1	1	1	1	1	1	1	1	4	3	1	1	1	1
48	773241	2010-02-13	1	k	8	1	1		1	#REF!	11	10		10.5	1	#REF!	1	1	1	1	1	1	1	3	4	1	1	1	1			1	1	1	1	1	1	1	1	4	5	1	1	1	1
52	885951	2010-08-16	1	k	8	1	0	1	1	#REF!	8	11	13	10.6667	6	#REF!	1	1	1	1	1	4	1	5	5	1	1	1	1			5	1	1	1	1	1	3	2	1	1	1	1	1	1			5	4
54	914085	2010-02-17	1	k	8	0	0		0	#REF!	7	7		7	1	#REF!	1	1	1	1	1	1	1	1	1	1	1	1	1			1	1	1	1	1	1	1	1	1	1	1	1	1	1
56	936428	2009-12-08	1	k	8	0	0		0	#REF!	11	7		9	1	#REF!	1	1	1	1	1	2	1	1	1	1	1	1	1			1	1	1	1	1	1	3	3	3	3	1	1	1	1
58	1006345	2009-02-15	1	k	8	1	0	0	0	#REF!	7	10	8	8.33333	1	#REF!	1	1	1	1	1	1	1	2	1	4	4	1	1			1	1	1	1	1	1	1	1	1	1	1	1	1	1			1	1
60	1029378	2009-02-18	1	k	8	0	0		0	#REF!	9	9		9	1	#REF!	1	1	1	1	1	1	1	3	1	4	3	1	1			1	1	1	1	1	1	1	1	1	1	1	1	1	1	2	2
22	35421	2009-07-21	2	k	9	0	0		0	#REF!	7	7		7	1	#REF!	1	1	1	1	1	1	1	1	1	1	1	1	1			1	1	1	1	1	1	1	1	1	1	1	1	1	1
24	147669	2009-03-03	2	k	9	0	0		0	#REF!	8	8		8	4	#REF!	2	1	1	1	1	1	1	1	1	1	1	1	1			1	1	5	2	1	1	1	1	1	1	1	1	1	1
26	319926	2009-08-29	2	k	9	0	0		0	#REF!	9	9		9	6	#REF!	2	1	1	1	1	1	1	1	1	2	2	1	1			6	3	1	1	1	1	1	1	1	1	1	1	1	1
28	330492	2009-02-20	2	k	9	0	0		0	#REF!	7	8		7.5	1	#REF!	1	1	1	2	2	1	1	1	1	1	1	1	1			1	1	1	1	3	1	1	1	1	1	1	1	1	1
30	367974	2010-12-05	2	k	9	0	0		0	#REF!	7	8		7.5	1	#REF!	1	1	1	1	1	3	2	1	1	1	1	1	1			1	1	1	1	1	1	1	1	1	1	1	1	1	1
32	404495	2010-01-07	2	k	9	1	0	0	0	#REF!	11	12	9	10.6667	1	#REF!	1	1	1	1	1	5	5	5	2	1	1	1	1			1	1	1	1	1	1	5	3	5	3	1	1	1	1			1	1
34	446400	2010-01-29	2	k	9	0	0		0	#REF!	7	7		7	1	#REF!	1	1	1	1	1	1	1	1	1	1	1	1	1			1	1	1	1	1	1	1	1	1	1	1	1	1	1
36	508921	2010-12-25	2	k	9	1	0	1	1	#REF!	9	11	10	10	1	#REF!	1	1	1	1	1	4	4	3	2	1	1	1	1			1	1	1	1	1	1	4	2	4	2	1	1	1	1			1	1
38	521622	2009-02-27	2	k	9	1	1		1	#REF!	12	12		12	1	#REF!	1	1	1	1	1	1	1	6	6	1	1	1	1			1	1	1	1	1	1	1	1	1	1	1	1	1	1	6	5
62	572114	2009-06-05	2	k	10	0	0		0	#REF!	7	7		7	1	#REF!	1	1	1	1	1	1	1	1	1	1	1	1	1			1	1	1	1	1	1	1	1	1	1	1	1	1	1
64	600850	2010-11-24	2	k	10	0	0		0	#REF!	7	7		7	1	#REF!	1	1	1	1	1	1	1	1	1	1	1	1	1			1	1	1	1	1	1	1	1	1	1	1	1	1	1
66	652184	2010-07-11	2	k	10	0	0		0	#REF!	7	7		7	1	#REF!	1	1	1	1	1	1	1	1	1	1	1	1	1			1	1	1	1	1	1	1	1	1	1	1	1	1	1
68	667539	2009-01-02	2	k	10	1	0		0	#REF!	7	13	9	9.66667	1	#REF!	1	1	1	1	1	3	4	4	4	1	1	1	1			1	1	1	1	1	1	1	1	1	1	1	1	1	1			1	1
70	691876	2009-11-18	2	k	10	0	0		0	#REF!	7	7		7	1	#REF!	1	1	1	1	1	1	1	1	1	1	1	1	1			1	1	1	1	1	1	1	1	1	1	1	1	1	1
72	700136	2009-02-26	2	k	10	0	0		0	#REF!	7	8		7.5	1	#REF!	1	1	1	1	1	1	1	1	1	3	2	1	1			1	1	1	1	1	1	1	1	1	1	1	1	1	1
74	742141	2009-11-16	2	k	10	0	0		0	#REF!	7	7		7	1	#REF!	1	1	1	1	1	1	1	1	1	1	1	1	1			1	1	1	1	3	1	1	1	1	1	1	1	1	1
78	771317	2009-01-01	2	k	10	0	0		0	#REF!	7	9		8	1	#REF!	1	1	1	1	1	1	1	2	2	2	2	1	1			1	1	1	1	1	1	1	1	1	1	1	1	1	1
80	781162	2009-04-25	2	k	10	0	0		0	#REF!	7	7		7	1	#REF!	1	1	1	1	1	1	1	1	1	1	1	1	1			1	1	1	1	1	1	1	1	1	1	1	1	1	1
82	1060828	2009-09-16	1	k	11	0	1	1	1	#REF!	13	9	14	12	1	#REF!	1	1	1	4	1	4	3	1	1	1	1	1	1			1	1	1	1	4	1	4	4	4	4	1	1	1	1			1	1
84	1093898	2009-01-31	1	k	11	1	1		1	#REF!	10	16		13	5	#REF!	4	1	1	1	1	4	4	4	4	1	1	1	1			1	1	1	1	1	1	4	4	1	1	1	1	1	1
86	1163381	2010-03-18	1	k	11	0	0		0	#REF!	7	7		7	1	#REF!	1	1	1	1	1	2	1	1	1	1	1	1	1			1	1	1	1	1	1	1	1	1	1	1	1	1	1
88	1236027	2009-02-17	1	k	11	0	0		0	#REF!	7	7		7	1	#REF!	1	1	1	5	1	1	1	1	1	1	1	1	1			1	1	1	1	1	1	1	1	1	1	1	1	1	1
90	1270788	2009-06-17	1	k	11	1	0	0	0	#REF!	7	12	7	8.66667	1	#REF!	1	1	1	1	1	1	1	3	4	3	3	1	1			1	1	1	1	1	1	1	1	1	1	1	1	1	1			1	1
92	1374112	2009-01-14	1	k	11	0	0		0	#REF!	7	7		7	1	#REF!	1	1	1	1	1	1	1	1	1	1	1	1	1			1	1	1	1	1	1	1	1	1	1	1	1	1	1
94	1431138	2010-06-18	1	k	11	1	0	1	1	#REF!	7	13	11	10.3333	1	#REF!	1	1	1	1	1	3	4	4	4	1	1	1	1			1	1	1	1	1	1	1	1	1	1	1	1	1	1			4	1
96	1481292	2009-02-14	1	k	11	0	0		0	#REF!	7	7		7	1	#REF!	1	1	1	1	1	1	1	1	1	1	1	1	1			1	1	1	1	1	1	1	1	1	1	1	1	1	1
98	1497808	2010-03-09	1	k	11	1	1		1	#REF!	13	15		14	4	#REF!	5	1	1	1	1	1	1	4	5	1	1	1	1			5	4	1	1	1	1	1	1	5	4	1	1	1	1
100	1533992	2009-10-29	1	k	11	0	0		0	#REF!	7	8		7.5	1	#REF!	1	1	1	1	1	1	1	1	1	2	2	1	1			1	1	1	1	1	1	1	1	1	1	1	1	1	1
122	1900299	2009-05-13	1	k	11	0	0		0	#REF!	7	8		7.5	1	#REF!	1	1	1	2	2	1	1	1	1	1	1	1	1			1	1	1	1	1	1	1	1	1	1	1	1	1	1
124	1918931	2009-08-07	1	k	11	0	0		0	#REF!	7	8		7.5	1	#REF!	1	1	1	1	1	1	1	2	2	1	1	1	1			1	1	1	1	1	1	1	1	1	1	1	1	1	1
126	2059080	2010-03-19	1	k	11	0	0		0	#REF!	7	7		7	1	#REF!	1	1	1	1	1	1	1	1	1	1	1	1	1			1	1	1	1	1	1	1	1	1	1	1	1	1	1
102	796068	2009-10-09	2	k	12	0	0		0	#REF!	7	7		7	1	#REF!	1	1	1	1	1	1	1	1	1	1	1	1	1			1	1	1	1	1	1	1	1	1	1	1	1	1	1
104	850575	2010-05-03	2	k	12	0	0		0	#REF!	7	7		7	1	#REF!	1	1	1	1	1	1	1	1	1	1	1	1	1			1	1	1	1	1	1	1	1	1	1	1	1	1	1
106	898579	2009-01-19	2	k	12	1	0	0	0	#REF!	7	11	7	8.33333	1	#REF!	1	1	1	1	1	1	1	1	1	1	1	6	5			1	1	1	1	1	1	1	1	1	1	1	1	1	1			1	1
108	940551	2010-04-21	2	k	12	0	0		0	#REF!	7	8		7.5	1	#REF!	1	1	1	1	1	1	1	1	1	3	2	1	1			1	1	1	1	1	1	1	1	1	1	1	1	1	1
110	968610	2009-01-07	2	k	12	0	0		0	#REF!	7	9		8	1	#REF!	1	1	1	1	1	1	1	4	3	1	1	1	1			1	1	1	1	1	1	1	1	1	1	1	1	1	1
112	995197	2009-07-24	2	k	12	0	0		0	#REF!	7	7		7	1	#REF!	1	1	1	1	1	1	1	1	1	4	1	1	1			1	1	1	1	1	1	1	1	1	1	1	1	1	1
114	1078356	2009-12-17	2	k	12	0	0		0	#REF!	7	9		8	1	#REF!	1	1	1	1	1	1	1	3	3	1	1	1	1			1	1	1	1	1	1	1	1	1	1	1	1	1	1
116	1090707	2009-12-24	2	k	12	1	0	0	0	#REF!	7	10	10	9	1	#REF!	1	1	1	1	1	1	1	3	4	1	1	1	1			3	1	1	1	1	1	1	1	1	1	1	1	1	1			2	3
118	1151458	2010-04-28	2	k	12	1	0	0	0	#REF!	7	10	9	8.66667	1	#REF!	1	1	1	1	1	1	1	1	1	4	4	1	1			4	1	1	1	1	1	1	1	1	1	1	1	1	1			3	3
120	1165116	2009-07-21	2	k	12	0	0		0	#REF!	7	8		7.5	5	#REF!	2	1	1	1	1	1	1	1	1	1	1	1	1			5	1	1	1	1	1	1	1	1	1	1	1	1	1
142	1186743	2010-07-13	2	k	12	0	0		0	#REF!	7	7		7	1	#REF!	1	1	1	3	1	1	1	1	1	1	1	1	1			1	1	1	1	1	1	1	1	1	1	1	1	1	1
	2059080	2010-03-19
	2079561	2009-03-23
	2194250	2010-01-21
	2220540	2010-12-12
	1193921	2010-07-17
	1233794	2009-03-11
	1236091	2010-08-28
	1240135	2009-11-25
	1243510	2009-04-08
	1256202	2009-02-10
	1262124	2010-11-11
[truncated: 69 more columns]
