# Supplementary material for: Preventability of early vs. late readmissions in an academic medical center
Source: PLoS One. 2017 Jun 16;12(6):e0178718. doi: 10.1371/journal.pone.0178718 (PMC5473551; doi:10.1371/journal.pone.0178718)
Supplement: S2 File — (XLSX) [file pone.0178718.s004.xlsx]

## Sheet: Sheet1
case #	Late_2	Prev_sum_avg	Prev_bin
1	1	8.5	0
2	0	8.5	0
3	1	7	0
4	0	11.3	0
6	0	10	0
8	0	7.5	1
10	0	8	0
11	1	8	0
12	0	7	1
14	0	9.5	0
15	1	12.7	0
16	0	9	1
17	1	9	0
18	0	9.5	0
19	1	7	0
20	0	9	0
21	1	8.5	0
22	1	7	0
24	1	8	0
25	1	9.5	0
27	1	8.5	1
28	1	7.5	0
30	1	7.5	1
31	1	11.7	0
32	1	10.7	0
34	1	7	0
37	1	10	1
41	0	7	0
42	0	8	0
43	0	11.7	0
44	0	10.5	0
45	0	15.5	0
47	0	7.5	0
48	0	10.5	0
49	0	8	0
51	0	13	0
52	0	10.7	0
53	0	8.3	0
54	0	7	0
55	0	9.5	0
56	0	9	0
57	0	7.5	0
58	0	8.3	0
59	0	8.5	0
60	0	9	0
61	0	8.5	0
63	0	11.3	1
64	1	7	0
65	0	8	0
66	1	7	0
67	0	8	0
68	1	9.7	0
70	1	7	0
71	0	7.5	0
72	1	7.5	0
73	0	18.5	0
74	1	7	0
75	0	12.3	0
77	0	7	1
79	0	9	0
80	1	7	0
81	0	8	0
82	0	12	0
83	0	10.5	0
84	0	13	0
85	0	10.7	0
86	0	7	0
87	0	10	0
88	0	7	0
89	0	9	0
90	0	8.7	1
91	0	7	1
92	0	7	0
93	0	8	0
94	0	10.3	0
95	0	7.5	0
96	0	7	0
97	0	8	0
98	0	14	0
99	0	7.5	0
100	0	7.5	0
102	1	7	1
103	1	8.3	0
104	1	7	0
108	1	7.5	0
112	1	7	0
113	1	7.5	0
116	1	9	0
119	1	7	0
120	1	7.5	0
122	0	7.5	0
124	0	7.5	0
126	0	7	0
142	0	7	0
